# Supplementary material for: Photoprotective Effects of Yeast Pulcherrimin
Source: Molecules. 2024 Oct 14;29(20):4873. doi: 10.3390/molecules29204873 (PMC11510698; doi:10.3390/molecules29204873)
Supplement: Supplementary file 1 [file molecules-29-04873-s001.zip]

Archive with 1 entries (1 files):
- molecules-3154648-supplementary.pdf
